# Supplementary material for: Hydroethanolic Extract of Polygonum aviculare L. Mediates the Anti-Inflammatory Activity in RAW 264.7 Murine Macrophages Through Induction of Heme Oxygenase-1 and Inhibition of Inducible Nitric Oxide Synthase
Source: Plants (Basel). 2024 Nov 26;13(23):3314. doi: 10.3390/plants13233314 (PMC11644326; doi:10.3390/plants13233314)
Supplement: Supplementary file 1 [file plants-13-03314-s001.zip]

Archive with 1 entries (1 files):
- plants-3236600-supplementary.pdf
